# Supplementary material for: Differential Cytokine Levels during Normothermic Kidney Perfusion with Whole Blood- or Red Blood Cell-Based Perfusates—Results of a Scoping Review and Experimental Study
Source: J Clin Med. 2022 Nov 8;11(22):6618. doi: 10.3390/jcm11226618 (PMC9695901; doi:10.3390/jcm11226618)
Supplement: Supplementary file 1 [file jcm-11-06618-s001.zip]

Archive with 1 entries (1 files):
- jcm-1984228-supplementary.pdf
